# Supplementary material for: Population Dynamics and Neuronal Polyploidy in the Developing Neocortex
Source: Cereb Cortex Commun. 2020 Sep 7;1(1):tgaa063. doi: 10.1093/texcom/tgaa063 (PMC8152829; doi:10.1093/texcom/tgaa063)
Supplement: Sup_Table1_tgaa063 [file sup_table1_tgaa063.xlsx]

## Sheet: Raw data
										Pax6				Tbr2				Ctip2				Satb2				Tbr1
	date of experiment	developmental stage	sample id	acquired volume (µl)	Total sample volume (µl)	Events #	Cells #	Singlets #	Beads #	%	2C	S-phase	4C	%	2C	S-phase	4C	%	2C	S-phase	4C	%	2C	S-phase	4C	%	2C	S-phase	4C
	2019-11-28	12.5	125-1	126.9	400	53112	44844	36609	na					7.58	78.56	6.98	14.46									6.01	95.11	0.27	3.11
	2019-11-28	12.5	125-2	167	400	34084	24704	17884	na					10.85	74.41	9.4	14.49									7.97	83.35	3.28	11.46
	2019-11-28	12.5	125-3	113.4	400	28809	24754	21461	na					10.36	78.25	8.43	13.66									10.27	98.11	0.51	1.38
	2019-11-13	12.5	125-1	158.5	500	56884	35286	32945	na	72.41	79.92	10.42	9.1					4.15	96.2	0.37	2.93
	2019-11-13	12.5	125-2	166.6	500	68041	46189	43198	na	64.15	77.95	11.32	10.62					4.01	96.36	0.23	3.18
	2019-11-13	12.5	125-3	191.9	500	50432	33575	31861	na	66.63	77.16	10.48	11.52					3.86	96.91	0.65	2.93
	2019-09-25	12.5	125-1	261.4	400	30180	22250	18676	na									4.55	96.82	0.24	2.82
	2019-09-25	12.5	125-2	170.3	400	30000	23768	20693	na									7.86	96.93	0.25	2.7
	2019-09-25	12.5	125-3	239	400	30000	22291	19084	na									5.87	96.61	0.36	2.94
	2019-09-25	12.5	125-4	190.6	400	30000	23140	20118	na									6.04	97.53	0.33	1.89
	2020-01-15	12.5	125-1	87.9	440	100000	76570	62588	na	89.65	73.76	13.3	12.48					9.22	94.1	1.05	3.62
	2020-01-15	12.5	125-2	89.5	440	51692	42582	34836	na	92.94	76.65	10.45	12.28					14.96	94.03	1.19	2.97
	2020-01-15	12.5	125-3	146.7	440	100000	85767	71204	na	82.47	76.85	11.7	11.51					9.75	97.39	0.79	1.58
	2020-01-15	12.5	125-4	31.7	440	17215	14021	11559	na	91.38	79.39	13	7.39					7.79	93.9	1.78	3.33
	20052020	12.5	125-1	200.7	440	100000	65177	52673	17920					8.7	86.64	4.1	9.34					0.39	91.13	4.43	3.94
	20052020	12.5	125-2	310.6	440	100000	54285	43205	29601					10.06	90.62	2.74	6.14					0.45	92.35	3.57	3.06
	20052020	12.5	125-3	319	440	100000	54841	45272	32725					10.29	85.79	4.14	9.81					0.74	97	1.5	0.9
	20052020	12.5	125-4	169.1	440	100000	63450	52378	17310					6.1	83.78	5.89	9.74					0.23	95.93	0.81	3.25
	5022020	12.5	125-1	181.8	550	100000	71379	59944	20108									6.31	98.63	0.34	0.95
	5022020	12.5	125-2	191.8	550	100000	56688	54911	19170									7.19	98.83	0.28	0.84
	5022020	12.5	125-3	452.9	550	100000	47108	40064	43940									4.11	98.06	0.79	1.03
	Calibur	12.5	125-1																			11.77				4.76
	Calibur	12.5	125-2																			3.99				7.95
	Calibur	12.5	125-3																			9.63				5.93
	Calibur	12.5	125-4																			4.55				5.59
	Calibur	12.5	125-5																			1.07				5.51
	Calibur	12.5	125-6																			0.8				6.13
	2019-11-28	13.5	135-1	181.4	400	150000	132364	110839	na					6.42	80.7	7.5	14.14									11.51	98.65	0.18	1.23
	2019-11-28	13.5	135-2	190	400	103998	89203	75792	na					7.94	82.14	6.31	11.52									13.28	97.43	0.26	2.31
	2019-11-28	13.5	135-3	180.3	400	51940	43776	37118	na					6.46	76.93	7.03	16.01									9.8	98.3	0.09	1.61
	2019-11-13	13.5	135-1	211.5	500	150000	114218	106070	na	66.6	82.06	8.52	8.87					11.69	95.16	0.6	3.89
	2019-11-13	13.5	135-2	183.1	500	58146	40405	36728	na	86.79	82.46	7.85	9.31					13.09	91.49	0.69	7.36
	2019-11-13	13.5	135-3	156	500	37191	26660	24129	na	78.1	81.58	7.84	10.16					13.61	94.49	0.58	4.54
	2019-09-25	13.5	135-1	257.3	400	100000	77134	64428	na									13.28	97.39	0.6	1.86
	2019-09-25	13.5	135-2	336.9	400	100000	76328	63647	na									13.21	96.56	0.81	2.38
	2019-09-25	13.5	135-3	194.1	400	100000	74925	63127	na									21.67	95.23	0.71	3.74
	2019-09-25	13.5	135-4	289.1	400	100000	75225	62478	na									16.65	96.67	0.45	2.64
	2020-01-15	13.5	135-1	110	440	100000	72616	61593	11980	90.81	80	10.5	9.28					14.13	91.08	2.38	4.89
	2020-01-15	13.5	135-2	138	440	100000	84923	72226	na	96.18	80.15	10.29	9.22					13.56	95.52	1.51	2.15
	2020-01-15	13.5	135-3	60.2	440	100000	85232	71294	na	94.32	82.53	8.96	8.62					13.7	96.9	1.04	1.91
	20052020	13.5	135-1	54.9	440	100000	81812	64156	5448					9.84	84.71	5.81	9.26					7.64	99.29	0.22	0.43
	20052020	13.5	135-2	167.4	440	100000	64824	48815	17641					14.03	86.63	5.59	7.34					1.18	94.58	1.67	3.13
	20052020	13.5	135-3	233.3	440	100000	61488	48165	23732					14.99	85.47	5.43	8.83					1.76	98.12	0.71	0.59
	20052020	13.5	135-4	120	440	100000	76325	62638	11788					15.12	85.52	5.62	8.5					1.32	95.64	1.45	2.78
	5022020	13.5	135-1	125.5	550	100000	77282	65081	13990									13	98.19	0.15	1.56
	5022020	13.5	135-2	78.6	550	100000	83609	73044	8804									11.59	98.49	0.52	0.93
	5022020	13.5	135-3	204.9	550	100000	68290	55680	21940									12.82	97.07	0.48	2.19
	Calibur	13.5	135-1																			10.57				18.14
	Calibur	13.5	135-2																			5.49				4.88
	Calibur	13.5	135-3																			10.18				11.15
	Calibur	13.5	135-4																			10.1				14.2
	Calibur	13.5	135-5																			7.76				8.15
	Calibur	13.5	135-6																			11.11				10.57
	Calibur	13.5	135-7																			5.64				7.24
	Calibur	13.5	135-8																			7.91				4.19
	Calibur	13.5	135-9																			4.98				5.84
	2019-11-28	14.5	145-1	84.6	400	200000	174654	138770	na					8.12	81.61	5.09	12.25									6.61	95.87	0.93	3.21
	2019-11-28	14.5	145-2	169	400	159889	136052	107654	na					6.91	86.45	3.94	12.52									6.27	92.64	0.59	6.72
	2019-11-13	14.5	145-1	167.9	500	150000	106776	96871	na	51.56	83.62	7.49	8.48					19.9	95.57	0.65	3.6
	2019-11-13	14.5	145-2	86.4	500	150000	97146	88783	na	59.94	83.04	6.46	9.95					17.99	96.34	0.61	2.82
	2019-11-13	14.5	145-3	85.8	500	150000	104017	94490	na	55.89	81.17	7.52	10.89					19.49	96.49	0.39	2.88
	2019-09-25	14.5	145-1	149.8	400	100000	76629	66154	na									15	96.82	0.3	2.66
	2019-09-25	14.5	145-2	126.6	400	100000	79912	68970	na									22.06	97.22	0.33	2.33
	2019-09-25	14.5	145-3	222.4	400	100000	77699	66877	na									25.4	96.86	0.5	2.49
	2020-01-15	14.5	145-1	59.9	440	100000	77023	63181	6413	85.17	85.99	6.62	7.21					21.73	96.49	0.9	2.38
	2020-01-15	14.5	145-2	40.5	440	100000	85988	72817	na	82.53	87.98	5.36	6.68					18.87	97.44	0.55	1.74
	2020-01-15	14.5	145-3	45.9	440	100000	84870	69196	na	80.46	83.9	8.04	7.97					19.67	97.69	0.52	1.59
	2020-01-15	14.5	145-4	64.7	440	100000	85494	69030	na	91.74	85.65	5.49	8.05					13.28	94.73	1.06	3.62
	20052020	14.5	145-1	43.7	440	100000	85164	68832	4473					14.66	89.14	4.45	6.36					9.01	98.48	0.26	1.1
	20052020	14.5	145-2	63.2	440	100000	78131	60623	6836					14.19	88.56	4.12	7.19					8.77	98.56	0.26	0.96
	20052020	14.5	145-3	38	440	100000	84299	63906	3619					8.67	87.06	4.51	8.03					6.39	97.01	0.81	1.98
	20052020	14.5	145-4	37.3	440	100000	80004	58421	4069					10.07	88.7	4.62	6.56					8.32	97.47	0.58	1.75
	5022020	14.5	145-1	34.4	550	100000	87248	69719	3691									23.77	97.27	0.27	2.36
	5022020	14.5	145-2	58.2	550	100000	84524	67597	6432									25.76	97.66	0.28	1.9
	5022020	14.5	145-3	27.6	550	100000	86457	67749	na									25.65	96.7	0.25	3.03
	Calibur	14.5	145-1																			26.47				6.67
	Calibur	14.5	145-2																			11.72				15
	Calibur	14.5	145-3																			18.04				7.66
	Calibur	14.5	145-4																			15.53				13.84
	Calibur	14.5	145-5																			14.39				11.18
	Calibur	14.5	145-6																			20.83				13.68
	Calibur	14.5	145-7																			21.51				10.11
	Calibur	14.5	145-8																			26.28				19.72
	2019-11-28	15.5	155-1	93.4	400	200000	166042	129447	na					6.27	89.74	2.86	7.4									6.82	95.28	0.59	4.13
	2019-11-28	15.5	155-2	85.2	400	200000	168337	132685	na					6.24	88.14	3.44	8.42									8.26	95.51	1.03	3.47
	2019-11-28	15.5	155-3	132.1	400	200000	164167	125760	na					4.39	86.59	4.69	8.72									7.6	94.18	1.82	4
	2019-11-13	15.5	155-1	43.2	500	150000	95339	87224	na	36.92	86.57	5.88	7.65					23.1	96.55	0.71	2.53
	2019-11-13	15.5	155-2	49.2	500	150000	87679	79559	na	33.57	85.12	6.51	8.25					23.9	95.16	0.99	3.7
	2019-11-13	15.5	155-3	54.9	500	150000	94315	84760	na	33.61	85.53	6.75	7.66					26.49	95.62	0.73	3.58
	2019-09-25	15.5	155-1	99.1	400	100000	72204	63848	na									25.36	96.11	0.41	3.34
	2019-09-25	15.5	155-2	90.8	400	100000	72690	63594	na									24.19	96.14	0.5	3.18
	2019-09-25	15.5	155-3	207	400	100000	77679	68481	na									21.9	96.78	0.29	2.73
	2019-09-25	15.5	155-4	89	400	100000	72139	64180	na									22.88	94.86	0.59	4.2
	2020-01-15	15.5	155-1	57.7	440	100000	78339	62784	na	49.27	81.45	6.86	11.63					20.35	98.03	0.29	1.4
	2020-01-15	15.5	155-2	17.2	440	100000	81835	65252	na	49.99	86.22	5.65	7.89					21.89	95.92	0.64	3.12
	2020-01-15	15.5	155-3	19.9	440	100000	82628	67024	na	39.18	81.36	6.81	11.14					20.33	92.06	1.66	5.16
	2020-01-15	15.5	155-4	20.6	440	100000	89325	75558	na	38.97	83.56	6.23	10.03					17.92	92.71	1.85	5.07
	20052020	15.5	155-1	24.2	440	100000	82875	64023	2132					5.44	94.03	1.64	4.11					24.89	97.98	0.29	1.59
	20052020	15.5	155-2	18.4	440	100000	83888	65535	1599					7.78	92.29	2.27	4.96					19.97	98.25	0.28	1.37
	20052020	15.5	155-3	20.2	440	100000	74990	57329	1764					7.54	91.72	2.5	5.32					12.22	95.85	0.64	3.18
	20052020	15.5	155-4	26.7	440	100000	74558	54390	2244					9.77	92.61	2.37	4.91					8.42	96.03	0.63	2.88
	5022020	15.5	155-1	76.5	550	100000	78540	63865	7640									26.87	97.13	0.88	1.9
	5022020	15.5	155-2	27.1	550	100000	84843	68012	2563									22.65	95.55	0.31	4.04
	5022020	15.5	155-3	27	550	100000	83372	69585	na									28.24	96.35	0.4	3.16
	Calibur	15.5	155-1																			22.73				16.2
	Calibur	15.5	155-2																			25.12				16.27
	Calibur	15.5	155-3																			23.69				11.8
	Calibur	15.5	155-4																			12.48				2.05
	Calibur	15.5	155-5																			20.4				6.68
	Calibur	15.5	155-6																			31.05				11.37
	Calibur	15.5	155-7																			13.54				2.98
	Calibur	15.5	155-8																			22.91				9.59
	2019-11-28	16.5	165-1	70	400	200000	168336	135182	na					3.86	88.31	3.5	8.19									0.97	93.11	1.35	5.54
	2019-11-28	16.5	165-2	78.2	400	200000	160006	127785	na					2.9	87.73	3.25	9.02									1.4	91.19	1.56	7.25
	2019-11-28	16.5	165-3	44	400	200000	140581	110812	na					2.3	85.98	3.95	10.07									0.99	91.13	1.79	7.08
	2019-11-13	16.5	165-1	47.8	500	150000	99707	89314	na	7.32	83.22	7.75	8.96					14.09	94.36	1.57	3.98
	2019-11-13	16.5	165-2	56.5	500	150000	106421	96805	na	14.7	81.27	6.91	11.75					9.56	94.05	1.16	4.71
	2019-11-13	16.5	165-3	41.5	500	150000	104445	94104	na	12.78	80.11	7.07	12.59					9.4	95.15	1.01	3.6
	2019-09-25	16.5	165-1	22.2	400	100000	63964	48803	na									14.9	88.4	1.77	9.15
	2019-09-25	16.5	165-2	35.9	400	100000	77921	68647	na									12.14	92.65	1.68	5
	2019-09-25	16.5	165-3	20.4	400	100000	68725	60122	na									15.57	91.36	1.59	6.46
	2019-09-25	16.5	165-4	29.1	400	100000	79779	68182	na									11.01	90.45	1.04	8.03
	2020-01-15	16.5	165-1	20.4	440	100000	84420	66927	1901	19.02	69.19	8.39	12.67					12.89	87.8	2.77	8.91
	2020-01-15	16.5	165-2	17.7	440	100000	86955	66220	na	23.64	71.38	10.71	15.79					18.45	90.63	2.69	5.81
	2020-01-15	16.5	165-3	23.9	440	90470	81044	65455	na	18.64	79.51	9.84	10.33					17.22	94.81	1.55	3.53
	2020-01-15	16.5	165-4	33.7	440	100000	82157	65798	na	18.96	76.31	7.22	15.61					13.9	89.7	0.96	8.49
	20052020	16.5	165-1	18.2	440	100000	79705	57339	1591					5.01	89.46	2.37	7.44					21.7	94.77	0.37	4.49
	20052020	16.5	165-2	19.8	440	100000	75641	52913	1757					4.76	88.81	2.26	8.29					26.45	94.14	0.69	4.61
	20052020	16.5	165-3	14.4	440	100000	87073	66899	1171					4.33	91.26	2.49	5.77					21.47	96.05	0.84	2.73
	20052020	16.5	165-4	16.4	440	100000	86072	65172	1411					4.86	94.7	1.77	3.38					21.64	97.24	0.56	1.86
	5022020	16.5	165-1	18	550	100000	90767	73266	1654									16.44	93.49	0.79	5.42
	5022020	16.5	165-2	20.4	550	100000	87842	70103	2021									16.53	92.96	1.54	5.25
	5022020	16.5	165-3	15	550	100000	86348	69798	1233									16.04	93.19	1.3	5.06
	Calibur	16.5	165-1																			26.56				8.03
	Calibur	16.5	165-2																			27.7				7.15
	Calibur	16.5	165-3																			28.16				8.09
	Calibur	16.5	165-4																			22.08				4.3
	Calibur	16.5	165-5																			45.42				2.58
	Calibur	16.5	165-6																			35.81				1.14
	Calibur	16.5	165-7																			40.64				1.59
	Calibur	16.5	165-8																			43.69				1.67
	2019-11-28	17.5	175-1	48.1	400	202265	155138	124214	na					2.19	87.27	3.98	8.75									1.16	91.38	1.17	7.45
	2019-11-28	17.5	175-2	57.3	400	118062	90183	79708	na					2.56	90.01	3.5	6.44									1.44	95.91	0.46	3.63
	2019-11-28	17.5	175-3	44	400	122073	94945	84056	na					2.84	91.66	3.34	4.97									1.86	96.6	0.28	3.12
	2019-11-13	17.5	175-1	62	500	155501	98984	89392	na	9.22	86.06	6.14	7.85					13.49	91.44	1.61	6.81
	2019-11-13	17.5	175-2	43.2	500	102888	48162	44026	na	7.34	87.78	5.88	6.22					13.84	92.78	2.46	4.56
	2019-11-13	17.5	175-3	36.9	500	63398	41579	37693	na	7.77	87.16	6.04	6.79					12.02	93.45	1.46	4.99
	2019-09-25	17.5	175-1	53.6	400	100000	75064	50870	na									16.37	86.13	0.59	12.8
	2019-09-25	17.5	175-2	36.3	400	100000	71357	60267	na									10.9	91.8	2.01	5.78
	2019-09-25	17.5	175-3	58.3	400	100000	67842	50123	na									13.61	84.36	1.26	13.88
	2019-09-25	17.5	175-4	66.3	400	100000	72448	52366	na									13.58	95	0.83	7.91
	20052020	17.5	175-1	22.1	440	100000	88885	72321	1914					4.68	95.78	2.1	2.01					32.59	98.52	0.29	1.02
	20052020	17.5	175-2	17.9	440	100000	87181	70752	1509					4.1	93.76	2.28	3.83					23.75	97.29	0.71	1.68
	20052020	17.5	175-3	14.7	440	100000	88807	72153	1153					4.2	92.55	2.21	4.75					24.63	97.41	0.62	1.6
	20052020	17.5	175-4	12.2	440	100000	85814	67940	1031					1.59	91.57	2.15	5.62					24.42	97.15	0.38	2.2
	5022020	17.5	175-1	16	550	100000	88236	71585	1305									16.85	94.93	0.7	4.21
	5022020	17.5	175-2	21.1	550	100000	88713	72510	1948									15.5	95.01	1.01	3.71
	5022020	17.5	175-3	16.5	550	100000	88818	71928	1412									16.08	93.59	1.36	4.47
	Calibur	17.5	175-1																			27.03				6.35
	Calibur	17.5	175-2																			26.61				3.94
	Calibur	17.5	175-3																			28.11				4.64
	Calibur	17.5	175-4																			24.25				2
	Calibur	17.5	175-5																			33.94				2.87
	Calibur	17.5	175-6																			36.99				2.84
	Calibur	17.5	175-7																			28.06				3.76
	Calibur	17.5	175-8																			28.74				3.81
	Calibur	17.5	175-9																			32.17				1.96
	2019-11-28	18.5	185-1	63.6	400	301795	254671	201047	na					0.9	87.43	3.26	9.3									0.4	87.94	1.78	10.28
	2019-11-28	18.5	185-2	48.6	400	303597	268930	211472	na					0.87	88.93	3.39	7.68									0.57	91.46	1.36	7.18
	2019-11-28	18.5	185-3	63.8	400	300000	261420	200177	na					0.59	88.93	3.84	7.23									0.74	91.14	1.87	6.99
	2019-11-13	18.5	185-1	34.1	500	151255	120298	100457	na	6.54	80.05	7.58	12.08					16.59	93.6	1.52	4.42
	2019-11-13	18.5	185-2	10.3	500	19040	14667	12687	na	5.5	83.09	7.02	9.74					9.73	96.68	1.7	1.54
	2019-11-13	18.5	185-3	7.5	500	17108	13490	11858	na	5.53	87.2	7.16	5.64					14.91	96.29	1.26	2.15
	2019-11-13	18.5	185-4	11.6	500	91541	73309	63417	na	4.43	79.49	7.87	10.29					17.01	96.99	0.55	2.29
	2019-09-25	18.5	185-1	55.2	400	100000	72669	56270	na									10.82	91.41	0.85	7.36
	2019-09-25	18.5	185-2	28.6	400	100000	72976	56125	na									8.25	90.36	0.94	8.4
	2019-09-25	18.5	185-3	42.5	400	100000	67687	52421	na									10.01	93.39	0.93	5.32
	2019-09-25	18.5	185-4	51.5	400	100000	76733	58364	na									9.86	89.54	0.75	9.11
	2020-01-15	18.5	185-1	18.3	440	100000	88772	71154	na	9.07	80.41	8.92	10.41					15.59	94.62	1.07	3.42
	2020-01-15	18.5	185-2	19.2	440	100000	87525	69338	na	9.59	79.54	8.08	11.1					14.5	94.04	1	4.29
	2020-01-15	18.5	185-3	17.2	440	100000	86690	70586	na	8.5	78.96	9.15	10.83					16.87	90.3	2.01	6.61
	20052020	18.5	185-1	9.4	440	100000	78490	56036	840					1.13	88.29	2.69	8.39					23.86	93.7	0.6	5.29
	20052020	18.5	185-2	10.7	440	100000	80913	58952	862					1.38	88.41	1.97	9					37.19	94.83	0.9	3.95
	20052020	18.5	185-3	12.5	440	100000	78393	55302	882					1.17	90.12	3.06	6.33					37.52	95.18	0.6	3.42
	20052020	18.5	185-4	10.3	440	100000	75755	54148	800					0.91	89.27	1.21	8.5					21.18	92.74	1.16	5.63
	5022020	18.5	185-1	11.3	550	100000	88768	71403	988									16.44	95.52	0.47	3.89
	5022020	18.5	185-2	15.4	550	100000	84413	67238	973									15.15	94.27	0.98	4.66
	5022020	18.5	185-3	13.6	550	100000	87228	70323	1181									15.75	95.67	0.56	3.69
	Calibur	18.5	185-1																			38.64				9.78
	Calibur	18.5	185-2																			32.62				8.16
	Calibur	18.5	185-3																			29.93				6.3
	Calibur	18.5	185-4																			22.74				3.11
	Calibur	18.5	185-5																			40.51				10.14
