# Supplementary material for: Population Dynamics and Neuronal Polyploidy in the Developing Neocortex
Source: Cereb Cortex Commun. 2020 Sep 7;1(1):tgaa063. doi: 10.1093/texcom/tgaa063 (PMC8152829; doi:10.1093/texcom/tgaa063)
Supplement: Sup_Table2_tgaa063 [file sup_table2_tgaa063.xlsx]

## Sheet: Pax6
			Developmental stages (dpc)
			12.5	13.5	14.5	15.5	16.5	17.5	18.5
			72.41	66.6	51.56	36.92	7.32	9.22	6.54
			64.15	86.79	59.94	33.57	14.7	7.34	5.5
			66.6	78.1	55.89	33.61	12.78	7.77	5.53
									4.43
			89.65	90.81	85.17	49.27	19.02		9.07
			92.94	96.18	82.53	49.99	23.64		9.59
			82.47	94.32	80.46	39.18	18.64		8.5
			91.38		91.74	38.97	18.96
absolute cell number values			123078	307670	817065	1672722	2401002	2694411	3747661
			12.5	13.5	14.5	15.5	16.5	17.5	18.5
			89120.8	204908	421279	617569	175753	248425	245097
			78954.5	267027	489749	561533	352947	197770	206121
			81969.9	240290	456658	562202	306848	209356	207246
									166021
			110339	279395	695894	824150	456671		339913
			114389	295917	674324	836194	567597		359401
			101502	290194	657410	655372	447547		318551
			112469		749575	651860	455230

## Sheet: Tbr2
			Developmental stages (dpc)
			12.5	13.5	14.5	15.5	16.5	17.5	18.5
			7.58	6.42	8.12	6.27	3.86	2.19	0.9
			10.85	7.94	6.91	6.24	2.9	2.56	0.87
			10.36	6.46		4.39	2.3	2.84	0.59
			8.7	9.84	14.66	5.44	5.01	4.68	1.13
			10.06	14.03	14.19	7.78	4.76	4.1	1.38
			10.29	14.99	8.67	7.54	4.33	4.2	1.17
			6.1	15.12	10.07	9.77	4.86	1.59	0.91
absolute cell number values			123078	307670	817065	1672722	2401002	2694411	3747661
			12.5	13.5	14.5	15.5	16.5	17.5	18.5
			9329.31	19752.4	66345.7	104880	92678.7	59007.6	33728.9
			13354	24429	56459.2	104378	69629.1	68976.9	32604.7
			12750.9	19875.5		73432.5	55223	76521.3	22111.2
			10707.8	30274.7	119782	90996.1	120290	126098	42348.6
			12381.6	43166.1	115942	130138	114288	110471	51717.7
			12664.7	46119.7	70839.5	126123	103963	113165	43847.6
			7507.76	46519.7	82278.4	163425	116689	42841.1	34103.7

## Sheet: Ctip2
			Developmental stages (dpc)
			12.5	13.5	14.5	15.5	16.5	17.5	18.5
			4.15	11.69	19.9	23.1	14.09	13.49	16.59
			4.01	13.09	17.99	23.9	9.56	13.84	9.73
			3.86	13.61	19.49	26.49	9.4	12.02	14.91
									17.01
			4.55	13.28	15	25.36	14.9	16.37	10.82
			7.86	13.21	22.06	24.19	12.14	10.9	8.25
			5.87	21.67	25.4	21.9	15.57	13.61	10.01
			6.04	16.65		22.88	11.01	13.58	9.86
			9.22	14.13	21.73	20.35	12.89		15.59
			14.96	13.56	18.87	21.89	18.45		14.5
			9.75	13.7	19.67	20.33	17.22		16.87
			7.79		13.28	17.92	13.9
			6.31	13	23.77	26.87	16.44	16.85	16.44
			7.19	11.59	25.76	22.65	16.53	15.5	15.15
			4.11	12.82	25.65	28.24	16.04	16.08	15.75
absolute cell number values			123078	307670	817065	1672722	2401002	2694411	3747661
			12.5	13.5	14.5	15.5	16.5	17.5	18.5
			5107.74	35966.6	162596	386399	338301	363476	621737
			4935.43	40274	146990	399781	229536	372906	364647
			4750.81	41873.9	159246	443104	225694	323868	558776
									637477
			5600.05	40858.6	122560	424202	357749	441075	405497
			9673.93	40643.2	180245	404631	291482	293691	309182
			7224.68	66672.1	207535	366326	373836	366709	375141
			7433.91	51227.1		382719	264350	365901	369519
			11347.8	43473.8	177548	340399	309489		584260
			18412.5	41720.1	154180	366159	442985		543411
			12000.1	42150.8	160717	340064	413453		632230
			9587.78		108506	299752	333739
			7766.22	39997.1	194216	449460	394725	454008	616115
			8849.31	35659	210476	378872	396886	417634	567771
			5058.51	39443.3	209577	472377	385121	433261	590257

## Sheet: Satb2
			Developmental stages (dpc)
			12.5	13.5	14.5	15.5	16.5	17.5	18.5
			11.77	10.57	26.47	22.73	26.56	27.03	38.64
			3.99	5.49	11.72	25.12	27.7	26.61	32.62
			9.63	10.18	18.04	23.69	28.16	28.11	29.93
			4.55	10.1	15.53	12.48	22.08	24.25	22.74
			1.07	7.76	14.39	20.4	45.42	33.94	40.51
			0.8	11.11	20.83	31.05	35.81	36.99	33.67
			1.27	5.64	21.51	13.54	40.64	28.06	30.5
				7.91	26.28	22.91	43.69	28.74	27.94
				4.98				32.17
			0.39	7.64	9.01	24.89	21.7	32.59	23.86
			0.45	1.18	8.77	19.97	26.45	23.75	37.19
			0.74	1.76	6.39	12.22	21.47	24.63	37.52
			0.23	1.32	8.32	8.42	21.64	24.42	21.18
			0.76	0.78
			0.95	0.96
			1.04	0.87
absolute cell number values			123078	307670	817065	1672722	2401002	2694411	3747661
			12.5	13.5	14.5	15.5	16.5	17.5	18.5
			14486.3	32520.7	216277	380210	637706	728299	1.4481e+06
			4910.81	16891.1	95760	420188	665078	716983	1.22249e+06
			11852.4	31320.8	147399	396268	676122	757399	1.12167e+06
			5600.05	31074.7	126890	208756	530141	653395	852218
			1316.93	23875.2	117576	341235	1.09054e+06	914483	1.51818e+06
			984.624	34182.1	170195	519380	859799	996663	1.26184e+06
			1563.09	17352.6	175751	226487	975767	756052	1.14304e+06
				24336.7		383221	1.049e+06	774374	1.0471e+06
				15322				866792
			480.004	23506	73617.6	416341	521017	878109	894192
			553.851	3630.51	71656.6	334043	635065	639923	1.39376e+06
			910.777	5414.99	52210.5	204407	515495	663633	1.40612e+06
			283.079	4061.24	67979.8	140843	519577	657975	793755
			935.393	2399.83
			1169.24	2953.63
			1280.01	2676.73

## Sheet: Ctip2 4C
			Developmental stages (dpc)
			12.5	13.5	14.5	15.5	16.5	17.5	18.5
			2.93	3.89	3.6	2.53	3.98	6.81	4.42
			3.18	7.36	2.82	3.7	4.71	4.56	1.54
			2.19	4.54	2.88	3.58	3.6	4.99	2.15
									2.29
			2.82	1.86	2.66	3.34	9.15	12.8	7.36
			2.7	2.38	2.33	3.18	5	5.78	8.4
			2.94	3.74	2.49	2.73	6.46	13.88	5.32
			1.89	2.64		4.2	8.03	7.91	9.11
			3.62	4.89	2.38	1.4	8.91
			2.97	2.15	1.74	3.12	5.81	4.2	3.42
			1.58	1.91	1.59	5.16	3.53	4.38	4.29
			3.33		3.62	5.07	8.49	4.78	6.61
			0.95	1.56	2.36	1.9	5.42	4.21	3.89
			0.84	0.93	1.9	4.04	5.25	3.71	4.66
			1.03	2.19	3.03	3.16	5.06	4.47	3.69
absolute Ctip2 number values			8410.62	43073.8	168799	389589	339810	383253	512573
			12.5	13.5	14.5	15.5	16.5	17.5	18.5
			246.431	1675.57	6076.78	9856.6	13524.5	26099.5	22655.7
			267.458	3170.23	4760.14	14414.8	16005.1	17476.3	7893.62
			184.193	1955.55	4861.42	13947.3	12233.2	19124.3	11020.3
									11737.9
			237.18	801.173	4490.06	13012.3	31092.7	49056.4	37725.4
			227.087	1025.16	3933.02	12388.9	16990.5	22152	43056.1
			247.272	1610.96	4203.1	10635.8	21951.8	53195.5	27268.9
			158.961	1137.15		16362.7	27286.8	30315.3	46695.4
			304.465	2106.31	4017.42	5454.24	30277.1
			249.796	926.087	2937.11	12155.2	19743	16096.6	17530
			132.888	822.71	2683.91	20102.8	11995.3	16786.5	21989.4
			280.074		6110.54	19752.2	28849.9	18319.5	33881.1
			79.9009	671.951	3983.66	7402.19	18417.7	16135	19939.1
			70.6492	400.586	3207.19	15739.4	17840	14218.7	23885.9
			86.6294	943.316	5114.62	12311	17194.4	17131.4	18913.9

## Sheet: Tbr1
			Developmental stages (dpc)
			12.5	13.5	14.5	15.5	16.5	17.5	18.5
			4.76	18.14	6.67	16.2	8.03	6.35	9.78
			7.95	4.88	15	16.27	7.15	3.94	8.16
			5.93	11.15	7.66	11.8	8.09	4.64	6.3
			5.59	14.2	13.84	2.05	4.3	2	3.11
			5.51	8.15	11.18	6.68	2.58	2.87	10.14
			6.13	10.57	13.68	11.37	1.14	2.84
				7.24	10.11	2.98	1.59	3.76
				4.19	19.72	9.59	1.67	3.81
				5.84				1.96
			6.01	11.51	6.61	6.82	0.97	1.16	0.4
			7.97	13.28	6.27	8.26	1.4	1.44	0.57
			10.27	9.8		7.6	0.99	1.86	0.74
absolute cell number values			123078	307670	817065	1672722	2401002	2694411	3747661
			12.5	13.5	14.5	15.5	16.5	17.5	18.5
			5858.51	55811.3	54498.2	270981	192800	171095	366521
			9784.7	15014.3	122560	272152	171672	106160	305809
			7298.53	34305.2	62587.2	197381	194241	125021	236103
			6880.06	43689.1	113082	34290.8	103243	53888.2	116552
			6781.6	25075.1	91347.9	111738	61945.9	77329.6	380013
			7544.68	32520.7	111774	190188	27371.4	76521.3
				22275.3	82605.3	49847.1	38175.9	101310
				12891.4	161125	160414	40096.7	102657
				17967.9				52810.5
			7396.99	35412.8	54008	114080	23289.7	31255.2	14990.6
			9809.32	40858.6	51230	138167	33614	38799.5	21361.7
			12640.1	30151.7		127127	23769.9	50116	27732.7
